# Supplementary material for: Solar Photocatalytic Activity of Ba-Doped ZnO Nanoparticles: The Role of Surface Hydrophilicity
Source: Nanomaterials (Basel). 2023 Oct 10;13(20):2742. doi: 10.3390/nano13202742 (PMC10609520; doi:10.3390/nano13202742)
Supplement: Supplementary file 1 [file nanomaterials-13-02742-s001.zip]

Archive with 1 entries (1 files):
- nanomaterials-2647425-supplementary.pdf
